# Supplementary material for: Utilizing Variants Identified with Multiple Genome-Wide Association Study Methods Optimizes Genomic Selection for Growth Traits in Pigs
Source: Animals (Basel). 2023 Feb 17;13(4):722. doi: 10.3390/ani13040722 (PMC9952664; doi:10.3390/ani13040722)
Supplement: Supplementary file 1 [file animals-13-00722-s001.zip]

Archive with 7 entries (7 files):
- Supplementary File S1.pdf
- Supplementary Table S1.xlsx
- Supplementary Table S2.xlsx
- Supplementary Table S3.xlsx
- Supplementary Table S4.xlsx
- Supplementary Table S5.xlsx
- Supplementary Table S6.xlsx
