# Supplementary material for: Utilizing Variants Identified with Multiple Genome-Wide Association Study Methods Optimizes Genomic Selection for Growth Traits in Pigs
Source: Animals (Basel). 2023 Feb 17;13(4):722. doi: 10.3390/ani13040722 (PMC9952664; doi:10.3390/ani13040722)
Supplement: Supplementary file 1 [file animals-13-00722-s001.zip › Supplementary Table S1.xlsx]

## Sheet: Sheet1
Supplementary Table S1. Significant SNPs related to growth traits by breed in CL_GWAS
Trait (Breed)	SSC	Marker	Position	P-value	Nearest Gene
ADG (YY)	13	CNC10133077	156044412	8.58 x 10-6	ZPLD1
	18	CNC10180593	31024660	2.23 x 10-7	MDFIC
	18	CNCB10012119	31046911	2.23 x 10-7	MDFIC
	18	CNCB10012122	31400798	3.89 x 10-6	FOXP2
	18	CNC10180632	33743623	2.37 x 10-6	DOCK4
	18	CNC10180633	33758436	1.43 x 10-7	DOCK4
	18	CNC10180634	33785297	2.35 x 10-6	DOCK4
	18	CNC10180637	33931998	6.35 x 10-7	ENSSSCG00000016649
	18	CNC10180646	34112379	1.29 x 10-6	IMMP2L
	18	CNC10180647	34113655	9.16 x 10-7	IMMP2L
	18	CNC10180662	35083813	2.30 x 10-6	ENSSSCG00000047859
	18	CNC10180664	35115318	1.28 x 10-7	ENSSSCG00000047859
	18	CNC10180665	35119260	1.28 x 10-7	ENSSSCG00000047859
	18	CNC10180666	35180815	6.56 x 10-8	ENSSSCG00000047859
ADG (LL)	1	CNC10010603	29168280	6.58 x 10-7	ALDH8A1
	1	CNC10010648	30883050	1.22 x 10-5	RPS12
	1	CNCB10000143	30920321	1.54 x 10-5	RPS12
BFT (YY)	9	CNC10091546	78113024	8.40 x 10-6	UMAD1, GLCCI1
	11	CNC10110504	27553019	3.65 x 10-6	U6
	11	CNC10110505	27555871	6.09 x 10-6	U6
	15	CNC10152413	122734781	2.07 x 10-6	EPHA4
	15	CNC10152505	127543418	1.21 x 10-5	NYAP2
	15	CNCB10011013	127611728	1.21 x 10-5	NYAP2
	16	CNC10160653	32937656	5.04 x 10-7	NDUFS4
	16	CNC10160655	32979912	2.19 x 10-6	NDUFS4
	16	CNC10160713	35212148	2.01 x 10-5	ANKRD55
	16	CNC10160782	38406091	1.42 x 10-5	PDE4D
	16	CNC10160790	38989787	5.62 x 10-7	PDE4D
	16	CNC10160818	40150018	2.14 x 10-7	ZSWIM6
	16	CNC10160850	42617124	3.15 x 10-6	RNF180
	16	CNC10160851	42638334	3.15 x 10-6	RNF180
	16	CNC10160863	43160759	5.64 x 10-6	RGS7BP
BFT (LL)	2	CNC10020001	16416	1.10 x 10-7	ODF3
	2	CNC10020011	420244	4.25 x 10-6	DEAF1
	2	CNC10020120	6156169	1.03 x 10-6	PACS1
	2	CNCB10001587	11055951	1.10 x 10-6	MS4A8
	2	CNC10020229	11098825	6.69 x 10-7	MS4A13
	12	CNC10120772	37402684	1.51 x 10-5	BCAS3
BTHWT (YY)	7	CNC10070395	19607859	5.23 x 10-6	GMNN
	14	CNC10142608	135032574	1.14 x 10-7	EDRF1
	14	CNCB10010231	135148446	1.06 x 10-9	DHX32
	14	CNC10142611	135180711	1.06 x 10-9	DHX32
BW (YY)	1	CNC10014029	227449281	5.47 x 10-6	RORB
	6	CNC10062276	110866392	5.14 x 10-7	TAF4B
	6	CNC10062278	110963493	5.14 x 10-7	TAF4B
	6	CNC10062285	111294560	5.14 x 10-7	ENSSSCG00000047935
	6	CNC10062286	111342776	3.12 x 10-7	AQP4
	6	CNCB10004795	111360136	5.14 x 10-7	AQP4
BW (LL)	10	CNC10100925	46451089	8.49 x 10-6	FAM171A1
