# Supplementary material for: Utilizing Variants Identified with Multiple Genome-Wide Association Study Methods Optimizes Genomic Selection for Growth Traits in Pigs
Source: Animals (Basel). 2023 Feb 17;13(4):722. doi: 10.3390/ani13040722 (PMC9952664; doi:10.3390/ani13040722)
Supplement: Supplementary file 1 [file animals-13-00722-s001.zip › Supplementary Table S2.xlsx]

## Sheet: Sheet1
Supplementary Table S2. Genomic regions explained ≥ 1% genomic variance from CB_GWAS in traits by breed
Trait (Breed)	SSC	Position (start - end) in Mb	SNPs in 1 Mb window	Number of SNPs	%genomic variance explained	PPA (P>0)	Genes within the SNP window
ADG (YY)	18	35.05 - 35.92	CNC10180660 - CNCB10012146	18	6.09	0.596491
	2	154.04 - 154.97	CNC10023148 - CNC10023172	25	2.43	0.260652
	15	157.00 - 157.65	CNCB10011167 - CNCB10011172	15	1.98	0.20802
	4	69.04 - 69.99	CNC10041318 - CNC10041332	17	1.85	0.137845	CYP7B1,ssc-mir-124a-1
	18	31.02 - 31.98	CNC10180593 - CNCB10012124	20	1.84	0.190476	PPP1R3A,MDFIC
	18	25.10 - 25.98	CNC10180489 - CNC10180505	23	1.32	0.16792	WNT16,PTPRZ1
	18	33.08 - 33.99	CNC10180623 - CNC10180640	19	1.26	0.152882	DOCK4,ENSSSCG00000016649
	15	33.01 - 33.99	CNC10150656 - CNC10150680	25	1.1	0.057644
	9	62.08 - 62.99	CNC10091235 - CNC10091255	27	1.09	0.160401	GUCY1A2
	13	19.03 - 19.90	CNCB10008442 - CNC10130404	14	1.04	0.110276
	4	140.05 - 140.90	CNC10042673 - CNC10042688	17	1.02	0.14787
	15	32.01 - 32.93	CNCB10010486 - CNC10150655	22	1.01	0.057644	FBXO25
ADG (LL)	1	29.02 - 29.94	CNC10010598 - CNC10010621	24	6.02	0.528822	ALDH8A1,SGK1,SLC2A12,TBPL1,TCF21
	3	105.00 - 105.93	CNC10032069 - CNC10032089	22	5.36	0.488722	U2
	3	119.00 - 119.97	CNC10032335 - CNC10032354	17	5.1	0.418546	RDH14,KCNS3,ENSSSCG00000008607
	8	75.07 - 75.98	CNC10081487 - CNC10081509	24	3.56	0.310777	SFRP2,TLR2,TMEM131L,MND1,TRIM2
	9	16.04 - 16.98	CNC10090362 - CNC10090378	22	2.54	0.275689	FAM181B,ENSSSCG00000042094
	16	24.09 - 24.93	CNC10160471 - CNC10160495	28	1.69	0.195489	OSMR,RICTOR,U4,FYB1,DAB2,C9
	11	72.05 - 72.92	CNC10111381 - CNC10111409	27	1.07	0.112782
BFT (YY)	16	35.01 - 35.91	CNC10160707 - CNC10160729	21	5.01	0.451128	IL6ST,MAP3K1
	1	64.01 - 64.91	CNC10011321 - CNC10011336	16	3.31	0.423559
	9	90.00 - 90.98	CNC10091808 - CNC10091831	30	2.83	0.333333	NDUFA4,RAPGEF5
	16	13.00 - 13.96	CNC10160271 - CNC10160292	21	2.47	0.265664
	5	21.01 - 21.99	CNC10050403 - CNC10050429	9	2.25	0.288221	IL23A,STAT2
	16	38.00 - 38.98	CNC10160774 - CNC10160790	19	2.25	0.285714
	16	17.01 - 17.89	CNCB10011263 - CNCB10011267	17	1.5	0.220551	DROSHA
	14	117.01 - 117.88	CNC10142260 - CNC10142281	24	1.41	0.328321
	2	66.04 - 66.95	CNC10021387 - CNC10021406	20	1.14	0.328321	DNASE2,RNASEH2A,JUNB,GCDH,RAD23A,FARSA,PRDX2,BEST2,CALR
	9	78.05 - 78.96	CNC10091543 - CNC10091562	21	1.07	0.18797	ICA1
	9	80.05 - 80.97	CNCB10006860 - CNC10091605	21	1.03	0.132832
BFT (LL)	2	162.08 - 162.31	CNC10023353 - CNC10023362	7	6.11	0.656642
	6	151.11 - 151.99	CNC10063043 - CNC10063058	10	4.23	0.769424
	2	11.05 - 11.95	CNCB10001587 - CNC10020258	19	3.72	0.576441	TCN1,MS4A2
	9	86.16 - 86.97	CNCB10006901 - CNC10091731	27	3.51	0.716792	AGR2,AHR,SNX13
	2	0.01 - 0.96	CNC10020001 - CNC10020026	13	2.88	0.358396	HRAS,TALDO1,PTDSS2,SCT,TOLLIP,NLRP6,AP2A2,PNPLA2,IRF7,PIDD1,DRD4
	6	43.05 - 43.96	CNC10060892 - CNC10060913	13	2.42	0.471178	CHST8,GPI
	6	41.00 - 41.98	CNC10060855 - CNC10060867	15	2.12	0.423559	TSHZ3
	6	28.05 - 28.98	CNC10060576 - CNC10060601	23	1.77	0.54386	PSMB10,PARD6A,NFATC3,HSD11B2,SMPD3,LCAT,CTRL
	13	42.01 - 42.93	CNCB10008567 - CNC10130857	22	1.75	0.330827
	6	124.05 - 124.95	CNC10062538 - CNC10062554	18	1.32	0.350877
	14	21.06 - 21.96	CNCB10009672 - CNC10140445	12	1.22	0.581454	DDX60,ANXA10,SPOCK3
	12	20.13 - 20.94	CNC10120420 - CNC10120436	14	1	0.340852	ATP6V0A1,NT5C3B,NAGLU,HSD17B1,STAT5B,DHX58,COASY,STAT3,TUBG1,RAB5C,ACLY,BECN1,KAT2A,EZH1,MLX,HAP1,JUP,GAST,CCR10,PSME3,RAMP2,EIF1,CNTNAP1
BTHWT (LL)	15	0.02 - 0.99	CNC10150001 - CNC10150016	15	3.26	0.300752	STAM2,CACNB4,ARL5A,NEB,RIF1,TNFAIP6,NMI
	5	103.01 - 103.93	CNC10051941 - CNC10051965	27	2.02	0.203008	NAV3
	4	10.01 - 10.99	CNCB10003060 - CNC10040229	22	1.35	0.162907	ASAP1
	4	2.15 - 2.99	CNC10040056 - CNC10040074	17	1.27	0.160401	MROH5,PTP4A3,GPR20,SLC45A4,DENND3,PTK2,MIR151,AGO2
	12	18.01 - 18.97	CNCB10008124 - CNCB10008133	23	1.04	0.150376	ARHGAP27,MAP3K14,FMNL1,DCAKD,HEXIM2,HEXIM1,ACBD4,PLCD3,NMT1,C1QL1,KIF18B,GFAP,FAM187A,EFTUD2,HIGD1B,GJC1,ADAM11,DBF4B,CCDC43,MEIOC,FZD2,ITGA2B,FAM171A2,GRN,SLC25A39,RUNDC3A,SLC4A1,UBTF
BW (YY)	10	68.05 - 68.98	CNCB10007601 - CNC10101358	23	3.06	0.819549	ADARB2,WDR37,IDI1,GTPBP4,DIP2C
	5	1.04 - 1.93	CNC10050027 - CNC10050043	17	2.66	0.794486	TAFA5
	6	111.04 - 111.97	CNC10062280 - CNC10062297	17	1.75	0.596491	KCTD1,AQP4,CHST9
	13	27.03 - 27.99	CNC10130567 - CNCB10008492	23	1.62	0.541353	ABHD5,ssc-mir-138,TOPAZ1,TCAIM,ZNF445,ZKSCAN7,ZNF660,ZNF197,ZNF35,ZNF502,KIAA1143,KIF15
	7	12.01 - 12.93	CNC10070230 - CNC10070250	17	1.5	0.468672	MYLIP,U2,ATXN1
	3	143.00 - 143.91	CNC10032810 - CNC10032830	15	1.43	0.431078
	2	31.09 - 31.92	CNC10020671 - CNC10020688	15	1.4	0.373434
	10	6.04 - 6.95	CNCB10007313 - CNC10100135	23	1.35	0.443609	ESRRG
	11	10.03 - 10.97	CNCB10007685 - CNC10110192	19	1.1	0.448622	U6,RFC3
	5	103.01 - 103.93	CNC10051941 - CNC10051965	27	1.06	0.370927	NAV3
	2	138.02 - 138.96	CNC10022849 - CNCB10002200	27	1	0.295739	IL9,LECT2,TGFBI,Vault,SMAD5,SMIM32,TRPC7
	6	110.07 - 110.99	CNC10062257 - CNCB10004791	22	1	0.380952	SS18,PSMA8,U2,TAF4B,KCTD1
BW (LL)	2	139.07 - 139.98	CNC10022870 - CNC10022884	14	5.56	0.739348	SPOCK1,KLHL3,ssc-mir-874,HNRNPA0,MYOT,PKD2L2,FAM13B
	6	115.01 - 115.95	CNCB10004812 - CNCB10004821	22	3.88	0.681704	DSG1,DSG4,TTR,RNF125,RNF138,U6
	1	1.04 - 1.85	CNC10010028 - CNC10010040	14	3.28	0.614035	ssc-mir-9815,SMOC2,DACT2,U2,AFDN,ssc-mir-9824,UNC93A
	11	3.10 - 3.97	CNCB10007655 - CNC10110069	15	2.58	0.340852	AMER2,MTMR6,NUP58,ATP8A2,SHISA2
	5	25.01 - 25.98	CNCB10003839 - CNCB10003843	20	2.23	0.45614	U6
	7	128.01 - 128.85	CNC10072569 - CNC10072583	13	2.2	0.365915
	17	48.00 - 48.95	CNCB10011873 - CNCB10011877	15	1.39	0.35589	UBE2C,TNNC2,SNX21,ACOT8,ZSWIM3,ZSWIM1,SPATA25,NEURL2,CTSA,PLTP,PCIF1,ZNF335,MMP9,SLC12A5,NCOA5,CD40,CDH22,SLC35C2,ELMO2,OCSTAMP,SLC13A3,TP53RK,SLC2A10,U6,EYA2
	2	135.01 - 135.99	CNC10022795 - CNCB10002177	23	1.1	0.293233	KIF3A,SEPTIN8,SOWAHA,SHROOM1,GDF9,UQCRQ,LEAP2,AFF4,HSPA4,FSTL4
	13	133.03 - 133.96	CNC10132636 - CNC10132647	16	1.08	0.243108	MELTF,NCBP2,SENP5,PAK2,PIGX,CEP19,NRROS,FBXO45,WDR53,SMCO1,PCYT1A,SLC51A,ZDHHC19,TFRC
	5	26.00 - 26.99	CNCB10003844 - CNCB10003846	22	1.03	0.215539	TAFA2,USP15
