# Supplementary material for: Utilizing Variants Identified with Multiple Genome-Wide Association Study Methods Optimizes Genomic Selection for Growth Traits in Pigs
Source: Animals (Basel). 2023 Feb 17;13(4):722. doi: 10.3390/ani13040722 (PMC9952664; doi:10.3390/ani13040722)
Supplement: Supplementary file 1 [file animals-13-00722-s001.zip › Supplementary Table S3.xlsx]

## Sheet: Sheet1
Supplementary Table S3. Significant SNPs related to growth traits by breed in IL_GWAS
Trait (breed)	SSC	Marker	Position	P-value	Nearest Gene
ADG (YY)	18	CNC10180593	31024660	2.81e-07	MDFIC
	18	CNCB10012119	31046911	2.81e-07	MDFIC
	18	CNC10180633	33758436	3.17e-07	DOCK4
	18	CNC10180664	35115318	3.25e-07	ENSSSCG00000047859
	18	CNC10180665	35119260	3.25e-07	ENSSSCG00000047859
	18	CNC10180666	35180815	7.97e-08	ENSSSCG00000047859
ADG (LL)	1	CNC10010603	29168280	3.59e-07	ALDH8A1
BFT (YY)	2	rs708687522	10662585	1.55907e-08	CD5
	2	rs708552649	12380193	7.02881e-08	ENSSSCG00000040088
	2	rs693546732	14477009	2.28273e-08	ENSSSCG00000031436
	2	rs320634342	14925696	7.15979e-08	FNBP4
	2	CNC10020544	25425159	1.05965e-07	PAMR1
	2	rs325416634	53668774	6.59288e-07	OR2T6
	2	CNC10021406	66958475	4.47577e-07	ENSSSCG00000045115
	4	CNC10040837	43079203	7.93044e-09	CIBAR1
	4	CNC10041710	90594398	4.33293e-07	CFAP45
	4	CNC10041937	102669961	1.84734e-07	ENSSSCG00000006726
	7	CNC10070052	2622229	8.53447e-08	ENSSSCG00000041051
	8	CNCB10006372	128899782	1.12649e-07	CCSER1
	8	CNC10082713	134098853	1.08704e-07	CDS1
	8	CNCB10006403	134550450	8.59937e-10	NKX6-1
	8	CNC10082724	134674491	5.32449e-07	ENSSSCG00000041853
	8	CNC10082726	134845080	5.61683e-07	GPAT3
	8	CNC10082734	135110414	5.81611e-07	HPSE
	9	CNC10091544	78070603	6.52192e-08	UMAD1
	9	CNC10091546	78113024	2.70529e-10	UMAD1, GLCCI1
	9	CNC10091569	79550062	2.56448e-07	NXPH1
	9	CNCB10006863	80522424	7.39983e-09	NDUFA4
	9	CNC10091823	90637886	6.78268e-07	ENSSSCG00000043741
	9	CNC10091824	90649666	6.78268e-07	DNAH11
	10	CNC10100092	5084435	4.57957e-08	KCTD3
	11	CNC10110268	16046333	5.68691e-10	WDFY2
	11	CNC10110504	27553019	1.44553e-12	U6
	11	CNC10110505	27555871	1.81392e-12	U6
	11	CNC10110514	28019183	1.78794e-07	ENSSSCG00000047629
	11	CNC10110622	33739335	2.53057e-09	ENSSSCG00000041240
	11	CNC10110633	34411701	1.32159e-10	ENSSSCG00000034523
	11	CNC10110642	34715784	3.47585e-11	ENSSSCG00000043875
	11	CNC10110644	34824047	3.946e-10	ENSSSCG00000043875
	11	CNCB10007792	35112452	2.22273e-11	ENSSSCG00000051718
	11	CNCB10007799	36510064	2.09425e-11	ENSSSCG00000036413
	11	CNC10110686	37109307	2.09425e-11	ENSSSCG00000047184
	11	CNCB10007803	38376225	4.00063e-11	ENSSSCG00000051326
	11	CNCB10007806	39450442	4.15074e-11	PCDH9
	14	CNC10142278	117752978	1.82931e-07	SORCS1
	15	CNC10152413	122734781	3.27704e-07	EPHA4
	16	CNC10160231	10671179	2.18805e-07	ENSSSCG00000042836
	16	CNCB10011243	12840405	3.56639e-08	ENSSSCG00000045389
	16	CNC10160271	13007287	1.77496e-07	ENSSSCG00000045389
	16	CNC10160272	13070491	3.89261e-07	ENSSSCG00000045389
	16	CNCB10011244	13132940	2.07952e-07	ENSSSCG00000045389
	16	CNC10160274	13170509	2.63937e-08	ENSSSCG00000042931
	16	CNCB10011245	13400038	2.32134e-08	ENSSSCG00000042931
	16	CNCB10011247	13727932	6.49052e-08	CDH9
	16	CNCB10011248	13829441	3.85839e-08	CDH9
	16	CNC10160295	14044479	8.85553e-09	CDH9
	16	CNCB10011253	14561780	4.41987e-09	ENSSSCG00000043773
	16	CNC10160306	14570565	5.31775e-07	ENSSSCG00000043773
	16	CNC10160307	14594058	5.45465e-09	ENSSSCG00000043773
	16	CNC10160317	15245636	2.88789e-10	ENSSSCG00000047519
	16	CNC10160319	15365578	7.21543e-09	ENSSSCG00000047519
	16	CNCB10011262	16815534	3.35997e-07	ENSSSCG00000043218
	16	CNCB10011264	17131788	8.16342e-08	ENSSSCG00000044848
	16	CNC10160351	17384237	2.66435e-07	ENSSSCG00000045747
	16	CNCB10011265	17420848	2.89041e-07	CDH6
	16	CNC10160352	17446876	6.76046e-07	CDH6
	16	CNC10160358	17690785	4.19701e-08	CDH6
	16	CNC10160374	18529171	3.45068e-07	MTMR12
	16	CNCB10011273	18875228	1.4658e-07	NPR3
	16	CNC10160378	18972483	3.17992e-08	NPR3
	16	CNC10160730	36026675	3.52486e-07	MIER3
	16	CNC10160734	36133837	3.64224e-07	ENSSSCG00000044897
	16	CNC10160743	36455971	3.45301e-07	ACTBL2
	16	CNC10160765	37364698	3.55839e-08	GAPT
	16	CNC10160790	38989787	5.61436e-08	PDE4D
	16	CNC10160792	39080993	2.23221e-08	PDE4D
	16	CNC10160805	39587495	4.25206e-08	DEPDC1B
	16	CNC10160810	39814924	2.11141e-08	NDUFAF2
	16	CNC10160818	40150018	1.14608e-08	ZSWIM6
	16	CNC10160878	43891522	1.34337e-07	ADAMTS6
BFT (LL)	2	CNC10020001	16416	1.20363e-13	ODF3
	2	CNC10023354	162088043	2.60006e-09	ZNF300
BTHWT (YY)	2	rs320369992	3304253	6.4568e-07	ANO1
	2	rs333569057	4861597	6.4568e-07	TCIRG1
	2	rs335722131	4966147	6.4568e-07	NDUFV1
	2	rs334365994	6874108	6.4568e-07	DPF2
	2	rs81358440	6928940	6.4568e-07	ENSSSCG00000012997
	2	rs330839626	11649903	6.84311e-09	TCN1
	2	rs326465472	11660089	6.84311e-09	CBLIF
	2	rs330383906	11824709	6.84311e-09	PATL1
	2	rs345498586	11883654	6.84311e-09	OSBP
	3	rs325477799	12738561	1.83855e-12	ENSSSCG00000036217
	3	G0317147302A	17147302	1.36601e-08	ITGAM
	9	rs333022750	42595814	1.28331e-07	CADM1
	9	rs325387282	44090976	3.05056e-08	BUD13
	9	rs343366640	46639138	4.81651e-07	THY1
	9	rs325149460	46921733	3.05056e-08	NECTIN1
	9	rs81414321	90919766	3.02223e-07	CDCA7L
	9	rs335724075	91289166	2.68674e-07	RAPGEF5
	9	rs328149480	91331323	3.69286e-08	RAPGEF5
	9	rs81324076	91643758	1.43438e-07	ENSSSCG00000050033
	9	rs81310968	91657563	6.17188e-08	ENSSSCG00000050033
	9	rs346042562	91729542	1.41394e-08	FAM126A
	10	rs320196399	39643557	1.37123e-08	MPP7
	10	rs331737742	43247727	1.37123e-08	CUBN
	10	rs322272786	46155851	1.37123e-08	ITGA8
	10	rs319635062	46726622	1.37123e-08	RPP38
	10	rs1110271666	48443158	1.37123e-08	UCMA
	14	CNC10142608	135032574	2.89777e-08	EDRF1
	14	CNCB10010231	135148446	1.04282e-10	DHX32
	14	CNC10142611	135180711	1.04282e-10	DHX32
BW (YY)	2	CNC10021398	66776495	1.41605e-08	ENSSSCG00000047164
	2	CNC10021402	66881965	2.52532e-07	ENSSSCG00000035663
	2	CNC10021403	66920574	2.52532e-07	ENSSSCG00000045115
	2	CNC10021404	66921701	2.52532e-07	ENSSSCG00000045115
	2	CNC10021405	66942304	2.52532e-07	ENSSSCG00000045115
	2	CNC10021406	66958475	1.36416e-07	ENSSSCG00000045115
	2	CNCB10001859	67122171	8.38313e-08	ENSSSCG00000050210
	3	CNC10032203	112626652	2.97626e-08	SELENOI
	4	CNC10042544	134142662	9.02773e-10	ENSSSCG00000049602
	5	CNC10050612	31787290	9.55147e-09	ENSSSCG00000050856
	7	CNC10070237	12368787	1.48611e-08	ATXN1
	7	CNC10071954	96162506	1.10093e-07	DPF3
	11	rs337644657	58816252	3.90232e-07	ENSSSCG00000048437
	11	rs325273735	58913575	4.3076e-07	ENSSSCG00000048437
	11	rs340160933	60895152	1.27764e-07	GPC5
	11	CNC10111192	62723031	6.38225e-07	GPC6
	11	CNC10111196	62944748	2.77627e-07	GPC6
	11	rs343054761	63835228	3.33609e-08	SOX21
	11	rs1108653172	64179842	3.70201e-08	ENSSSCG00000026996
	11	G1164185003T	64185003	3.70201e-08	ENSSSCG00000026996
	11	A1164185312G	64185312	1.42596e-07	ENSSSCG00000026996
	11	T1164189369A	64189369	3.70201e-08	ENSSSCG00000026996
	11	T1164189581A	64189581	1.42596e-07	ENSSSCG00000026996
	11	T1164196181C	64196181	3.70201e-08	ENSSSCG00000026996
	11	rs340771690	66706606	5.15361e-07	RAP2A
	11	rs336419988	67315306	4.78635e-07	FARP1
	11	rs321010706	68353547	1.06182e-07	ENSSSCG00000051176
	11	rs322156100	68692822	3.82012e-07	CLYBL
	11	rs332524484	68924501	3.82012e-07	PCCA
	11	C1172052948T	72052948	6.27803e-07	ENSSSCG00000044362
	11	T1172055865C	72055865	6.27803e-07	ENSSSCG00000044362
	11	T1172070920G	72070920	6.27803e-07	ENSSSCG00000044362
	12	CNC10120142	6434408	1.9735e-08	TMEM104
	15	CNC10153037	154484317	1.18099e-08	ENSSSCG00000047731
	15	CNC10153048	154807641	1.18099e-08	ENSSSCG00000047731
	15	CNC10153050	154846780	1.18099e-08	ENSSSCG00000047731
	15	CNC10153052	154964605	2.15058e-08	ENSSSCG00000047731
	15	CNC10153053	154988897	2.15058e-08	ENSSSCG00000047731
	15	CNC10153055	155052500	2.42119e-08	ENSSSCG00000047731
	15	CNC10153143	157538029	1.18099e-08	ENSSSCG00000047731
	16	CNCB10011199	5433543	4.66883e-07	MARCHF11
	16	CNC10160478	24281622	8.10947e-12	FYB1
BW (LL)	1	CNC10010040	1852429	2.6312e-07	ENSSSCG00000043317
	5	CNCB10003843	25980641	3.33571e-07	ENSSSCG00000044956
