# Supplementary material for: Utilizing Variants Identified with Multiple Genome-Wide Association Study Methods Optimizes Genomic Selection for Growth Traits in Pigs
Source: Animals (Basel). 2023 Feb 17;13(4):722. doi: 10.3390/ani13040722 (PMC9952664; doi:10.3390/ani13040722)
Supplement: Supplementary file 1 [file animals-13-00722-s001.zip › Supplementary Table S4.xlsx]

## Sheet: Sheet1
Supplementary Table S4. Significant SNPs identified in meta-analysis for four traits
Trait	MarkerName	SSC	Marker	P-value	Direction	Nearest gene
ADG	CNC10021059	2	51969828	7.964e-06	++	PGBD2
	CNCB10010322	15	171405	1.057e-06	--	STAM2
	CNCB10012088	18	25135309	8.483e-07	--	PTPRZ1
	CNC10180490	18	25179268	4.028e-06	--	PTPRZ1
	CNC10180491	18	25239804	1.973e-05	++	PTPRZ1
	CNC10180593	18	31024660	1.211e-05	--	MDFIC
	CNCB10012119	18	31046911	1.211e-05	--	MDFIC
	CNC10180633	18	33758436	1.433e-07	+?	DOCK4
	CNC10180634	18	33785297	1.011e-05	--	DOCK4
	CNC10180646	18	34112379	1.294e-06	+?	IMMP2L
	CNC10180647	18	34113655	9.161e-07	-?	IMMP2L
	CNC10180664	18	35115318	1.34e-05	++	ENSSSCG00000047859
	CNC10180665	18	35119260	1.34e-05	--	ENSSSCG00000047859
	CNC10180666	18	35180815	4.682e-06	--	ENSSSCG00000047859
BFT	CNC10020117	2	6054851	1.339e-05	--	PACS1
	CNC10020120	2	6156169	7.878e-06	--	PACS1
	CNC10091546	9	78113024	1.393e-05	--	UMAD1, GLCCI1
	CNC10120772	12	37402684	1.507e-05	?+	BCAS3
	CNC10152413	15	122734781	2.559e-08	--	EPHA4
	CNC10152505	15	127543418	1.21e-05	-?	NYAP2
	CNCB10011013	15	127611728	1.21e-05	+?	NYAP2
	CNCB10011385	16	42583608	1.213e-06	++	RNF180
	CNC10160850	16	42617124	2.387e-07	--	RNF180
	CNC10160851	16	42638334	2.387e-07	--	RNF180
	CNC10160863	16	43160759	3.547e-07	++	RGS7BP
	CNC10160873	16	43670148	1.247e-05	--	ADAMTS6
BTHWT	CNC10142608	14	135032574	1.136e-07	+?	EDRF1
	CNCB10010231	14	135148446	1.058e-09	+?	DHX32
	CNC10142611	14	135180711	1.058e-09	-?	DHX32
BW	CNC10062276	6	110866392	5.14e-07	+?	TAF4B
	CNC10062278	6	110963493	5.14e-07	-?	TAF4B
	CNC10062285	6	111294560	5.14e-07	+?	ENSSSCG00000047935
	CNCB10004795	6	111360136	5.14e-07	+?	AQP4
	CNC10082931	8	145162556	1.881e-05	--	BMP2K
