# Supplementary material for: Utilizing Variants Identified with Multiple Genome-Wide Association Study Methods Optimizes Genomic Selection for Growth Traits in Pigs
Source: Animals (Basel). 2023 Feb 17;13(4):722. doi: 10.3390/ani13040722 (PMC9952664; doi:10.3390/ani13040722)
Supplement: Supplementary file 1 [file animals-13-00722-s001.zip › Supplementary Table S5.xlsx]

## Sheet: Sheet1
Supplementary Table S5. Sequencing depth of WGS data of reference panel
Breed	Accession	High-quality data(bp)	Sequencing Depth
Yorkshire	SRR1581108	22506919386	8.66766
Yorkshire	SRR1581111	21588421548	8.31393
Yorkshire	SRR1581114	18297778726	7.04667
Yorkshire	SRR1581117	18677932626	7.19307
Yorkshire	SRR1581121	19021842676	7.32551
Yorkshire	SRR1581123	16962192904	6.53232
Yorkshire	SRR1581124	18779334606	7.23212
Yorkshire	SRR1581126	16347334396	6.29553
Yorkshire	SRR1581127	19273442968	7.42241
Yorkshire	SRR1581128	32153884694	12.3828
Yorkshire	SRR1581129	17362553470	6.6865
Yorkshire	SRR1581130	19983535992	7.69587
Yorkshire	SRR1581135	44721201574	17.2226
Yorkshire	SRR1581136	37500040732	14.4417
Yorkshire	SRR1581137	31765396200	12.2332
Yorkshire	SRR1581138	35128811200	13.5285
Yorkshire	SRR1581139	33982058400	13.0869
Yorkshire	SRR1581140	34154402200	13.1532
Yorkshire	SRR1581141	33381226000	12.8555
landrace	SRR1581024	34570809600	13.3136
landrace	SRR1581025	35552599400	13.6917
landrace	SRR1581026	33554476800	12.9222
landrace	SRR1581027	32393182400	12.475
landrace	SRR1581029	18424513800	7.09548
landrace	SRR1581033	29969954400	11.5417
landrace	SRR1581035	29770906400	11.4651
landrace	SRR1581037	20609047400	7.93676
landrace	SRR1581040	32238471800	12.4154
landrace	SRR1581042	29894929000	11.5129
landrace	SRR1581043	32620438800	12.5625
landrace	SRR1581044	33220390200	12.7935
