# Supplementary material for: Utilizing Variants Identified with Multiple Genome-Wide Association Study Methods Optimizes Genomic Selection for Growth Traits in Pigs
Source: Animals (Basel). 2023 Feb 17;13(4):722. doi: 10.3390/ani13040722 (PMC9952664; doi:10.3390/ani13040722)
Supplement: Supplementary file 1 [file animals-13-00722-s001.zip › Supplementary Table S6.xlsx]

## Sheet: Sheet1
Supplementary Table S6. Genomic prediction accuracies of different strategies by traits
Breed	Trait	CHIP	IMPUTED	SIG	TK
Yorkshire	ADG	0.49 ± 0.06	0.49 ± 0.07	0.42 ± 0.07	0.43 ± 0.07
	BFT	0.50 ± 0.08	0.53 ± 0.04	0.56 ± 0.07	0.57 ± 0.05
	BTHWT	0.13 ± 0.06	0.22 ± 0.08	0.19 ± 0.07	0.16 ± 0.06
	BW	0.42 ± 0.05	0.40 ± 0.04	0.45 ± 0.06	0.36 ± 0.05
Landrace	ADG	0.55 ± 0.05	0.55 ± 0.04	0.48 ± 0.03	0.47 ± 0.05
	BFT	0.51 ± 0.08	0.49 ± 0.04	0.51 ± 0.04	0.51 ± 0.06
	BTHWT	0.21 ± 0.07	0.23 ± 0.07	0.31 ± 0.05	0.27 ± 0.07
	BW	0.43 ± 0.07	0.40 ± 0.07	0.44 ± 0.04	0.45 ± 0.05
